# Supplementary material for: Whole-genome reconstruction and mutational signatures in gastric cancer
Source: Genome Biol. 2012 Dec 13;13(12):R115. doi: 10.1186/gb-2012-13-12-r115 (PMC4056366; doi:10.1186/gb-2012-13-12-r115)
Supplement: Additional file 6 — Table S14. Enriched bases and motifs in the neighbourhood of C > A mutations. [file gb-2012-13-12-r115-S6.XLS]

## Sheet: GHG001
	Significance of frequency of bases adjacent to somatic C>A mutation in comparison to the germline
	(p-values are computed using a binomial test and only bonferroni corrected p-value <= 0.05 are reported).
	base	-5	-4	-3	-2	-1	0	1	2	3	4	5
	A	-	-	-	-	-	-	-	-	-	-	-
	T	-	-	-	-	0.04176	-	8.8e-15	-	-	-	-
	C	-	-	-	-	8.8e-15	-	-	-	-	0.008256	0.0028272
	G	-	-	-	-	-	-	-	-	-	-	-
	Odds Ratio (germline_frequency/tumor_frequency)
	base	-5	-4	-3	-2	-1	0	1	2	3	4	5
	A	1.08	1.01	0.97	0.99	0.65	-	0.87	1.07	1	1.02	0.98
	T	1.05	1.1	1.07	1.05	1.13	-	1.74	0.9	1.04	0.82	0.98
	C	0.89	0.92	1.02	0.97	1.56	-	0.79	1.01	0.97	1.16	1.17
	G	0.93	0.96	0.92	0.96	0.79	-	0.38	1.01	0.98	1.08	0.89
	Motifs with 1 base around the mutation (only motifs with a bonferroni corrected p-value <= 0.05 are reported)
	motif	%_normal	%_tumor	tumor/normal	p-value (binomial test)
	C_T	6.431	20.332	3.16	3.52e-15
	T_T	8.32	13.462	1.62	3.52e-15
	G_T	4.024	6.678	1.66	2.7632e-08
	C_C	5.368	7.401	1.38	0.00048112
	Motifs with 2 bases around the mutation (only motifs with a bonferroni corrected p-value <= 0.05 are reported)
	motif	%_normal	%_tumor	tumor/normal	p-value (binomial test)
	CC_TG	0.165	1.021	6.19	1.24006e-09
	GC_TC	0.181	0.978	5.4	4.5952e-08
	TC_TA	0.214	1.021	4.77	2.14528e-07
	CT_TA	0.33	1.489	4.51	1.58029e-10
	AT_TG	0.214	0.893	4.17	2.16525e-05
	TC_TC	0.495	2.042	4.13	2.5728e-13
	TG_TT	0.247	0.978	3.96	1.36064e-05
	TC_TT	0.577	2.254	3.91	7.57248e-14
	CC_TT	0.297	1.106	3.72	6.40512e-06
	GC_TA	0.247	0.893	3.62	0.000212992
	CC_TC	0.396	1.404	3.55	3.04384e-07
	TC_TG	0.478	1.574	3.29	2.23539e-07
	GC_TT	0.363	1.191	3.28	2.52032e-05
	CC_CA	0.28	0.893	3.19	0.0014377
	CC_TA	0.33	0.978	2.96	0.0017111
	AG_TG	0.28	0.808	2.89	0.0146867
	AC_TG	0.561	1.489	2.65	0.000104858
	CT_TC	0.379	0.978	2.58	0.0140979
	TC_CA	0.528	1.276	2.42	0.00495104
	GC_TG	0.462	1.106	2.39	0.0211149
	AT_TA	0.495	1.148	2.32	0.0220467
	AA_AA	3.562	5.53	1.55	0.000391424

## Sheet: WHG001
	Significance of frequency of bases adjacent to somatic C>A mutation in comparison to the germline
	(p-values are computed using a binomial test and only bonferroni corrected p-value <= 0.05 are reported).
	base	-5	-4	-3	-2	-1	0	1	2	3	4	5
	A	-	-	-	-	-	-	9.72e-13	4.956e-09	2.7568e-10	2.7308e-12	0.0031056
	T	-	-	2.3336e-09	-	8.8e-15	-	9.272e-11	-	-	-	-
	C	-	-	-	-	-	-	-	-	-	-	-
	G	-	-	-	-	-	-	-	-	-	-	-
	Odds Ratio (germline_frequency/tumor_frequency)
	base	-5	-4	-3	-2	-1	0	1	2	3	4	5
	A	0.96	1.01	0.92	1.02	0.85	-	1.19	1.17	1.19	1.2	1.1
	T	1.07	1.02	1.21	1.01	1.49	-	1.23	0.92	0.96	0.91	1.01
	C	1.08	0.98	0.89	1.03	0.72	-	0.88	0.86	0.88	0.85	0.91
	G	0.87	0.99	0.98	0.92	1.04	-	0.34	0.95	0.87	0.94	0.89
	Motifs with 1 base around the mutation (only motifs with a bonferroni corrected p-value <= 0.05 are reported)
	motif	%_normal	%_tumor	tumor/normal	p-value (binomial test)
	T_A	7.284	12.375	1.7	2.2e-16
	T_T	8.383	14.102	1.68	2.2e-16
	G_T	3.504	5.976	1.71	3.632e-11
	T_C	4.643	6.218	1.34	0.0001175
	G_A	6.79	8.048	1.19	0.008654
	A_A	14.948	16.313	1.09	0.04199
	Motifs with 2 bases around the mutation (only motifs with a bonferroni corrected p-value <= 0.05 are reported)
	motif	%_normal	%_tumor	tumor/normal	p-value (binomial test)
	CT_AA	0.906	4.102	4.53	5.632e-14
	TG_TC	0.103	0.449	4.36	0.00380928
	AG_TT	0.174	0.708	4.07	9.48992e-05
	TG_AC	0.158	0.622	3.94	0.000401408
	GT_TC	0.15	0.518	3.45	0.0124902
	TT_CT	0.316	0.982	3.11	0.000100301
	AT_TC	0.301	0.898	2.98	0.000402944
	AT_TA	0.482	1.369	2.84	6.528e-06
	CT_TA	0.609	1.373	2.25	0.00274688
