# Supplementary material for: Whole-genome reconstruction and mutational signatures in gastric cancer
Source: Genome Biol. 2012 Dec 13;13(12):R115. doi: 10.1186/gb-2012-13-12-r115 (PMC4056366; doi:10.1186/gb-2012-13-12-r115)
Supplement: Additional file 3 — Table S9. Genes recurrently mutated by non-synonymous SNVs or indels in four or more patients out of 40 GC exomes. [file gb-2012-13-12-r115-S3.XLS]

## Sheet: Sheet1
Gene symbol	Gene name	Coding region [bp]	# of samples with mutation	Score (# of samples with mutations/codin region)
TP53	cellular_tumor_antigen_p53_isoform_b	1182	20	0.01692
SPRR2B	small_proline-rich_protein_2B	219	2	0.00913
RPL22	60S_ribosomal_protein_L22_proprotein	387	3	0.00775
PTEN	phosphatidylinositol-3,4,5-trisphosphate	1212	7	0.00578
TMEM60	transmembrane_protein_60	402	2	0.00498
HLA-C	HLA_class_I_histocompatibility_antigen,_Cw-1	1101	5	0.00454
PTN	pleiotrophin	507	2	0.00394
AQP7	aquaporin-7	1029	4	0.00389
SPANXN2	sperm_protein_associated_with_the_nucleus_on_the	543	2	0.00368
GPIHBP1	glycosylphosphatidylinositol-anchored_high	555	2	0.0036
OR14C36	olfactory_receptor_14C36	939	3	0.00319
RIT2	GTP-binding_protein_Rit2	654	2	0.00306
MAP2K3	dual_specificity_mitogen-activated_protein	1044	3	0.00287
BCAP29	B-cell_receptor-associated_protein_29_isoform_b	1047	3	0.00287
TNFSF8	tumor_necrosis_factor_ligand_superfamily_member	705	2	0.00284
SYCP3	synaptonemal_complex_protein_3	711	2	0.00281
HLA-A	HLA_class_I_histocompatibility_antigen,_A-1	1100	3	0.00273
OR4C15	olfactory_receptor_4C15	1113	3	0.0027
ACTRT1	actin-related_protein_T1	1131	3	0.00265
TP53RK	TP53-regulating_kinase	762	2	0.00262
PGAM4	phosphoglycerate_mutase_4	765	2	0.00261
ACVR2A	activin_receptor_type-2A_precursor	1542	4	0.00259
KCTD21	BTB/POZ_domain-containing_protein_KCTD21	783	2	0.00255
C11orf70	hypothetical_protein_LOC85016_isoform_1	804	2	0.00249
NTF3	neurotrophin-3_isoform_1_preproprotein	813	2	0.00246
CCDC28A	coiled-coil_domain-containing_protein_28A	825	2	0.00242
C1QTNF6	complement_C1q_tumor_necrosis_factor-related	837	2	0.00239
MCHR1	melanin-concentrating_hormone_receptor_1	1269	3	0.00236
SYT4	synaptotagmin-4	1278	3	0.00235
STAU2	double-stranded_RNA-binding_protein_Staufen	1713	4	0.00234
HAAO	3-hydroxyanthranilate_3,4-dioxygenase	861	2	0.00232
OTUD6A	OTU_domain-containing_protein_6A	867	2	0.00231
KCNJ12	ATP-sensitive_inward_rectifier_potassium_channel	1302	3	0.0023
ERGIC1	endoplasmic_reticulum-Golgi_intermediate	873	2	0.00229
RHBDL1	rhomboid-related_protein_1	1317	3	0.00228
FAM108B1	abhydrolase_domain-containing_protein_FAM108B1	882	2	0.00227
KLF7	Krueppel-like_factor_7	909	2	0.0022
OR4C16	olfactory_receptor_4C16	933	2	0.00214
OR6C65	olfactory_receptor_6C65	939	2	0.00213
OR4P4	olfactory_receptor_4P4	939	2	0.00213
OR2M3	olfactory_receptor_2M3	939	2	0.00213
OR2J2	olfactory_receptor_2J2	939	2	0.00213
OR5D18	olfactory_receptor_5D18	942	2	0.00212
OR5D14	olfactory_receptor_5D14	945	2	0.00212
MRPS35	28S_ribosomal_protein_S35,_mitochondrial_isoform	972	2	0.00206
ZIK1	zinc_finger_protein_interacting_with	1464	3	0.00205
AKAP7	A-kinase_anchor_protein_7_isoform_gamma_isoform	981	2	0.00204
VPS26A	vacuolar_protein_sorting-associated_protein_26A	984	2	0.00203
CLVS2	clavesin-2	984	2	0.00203
CFHR3	complement_factor_H-related_protein_3_isoform_1	993	2	0.00201
RSRC1	serine/Arginine-related_protein_53	1005	2	0.00199
P2RY14	P2Y_purinoceptor_14	1017	2	0.00197
LMAN1	protein_ERGIC-53_precursor	1533	3	0.00196
MCHR2	melanin-concentrating_hormone_receptor_2	1023	2	0.00196
KLF3	Krueppel-like_factor_3	1038	2	0.00193
MKX	homeobox_protein_Mohawk	1059	2	0.00189
ZFP57	zinc_finger_protein_57_homolog	1611	3	0.00186
ATP1B4	protein_ATP1B4_isoform_B	1074	2	0.00186
ELAVL2	ELAV-like_protein_2_isoform_b	1080	2	0.00185
TULP1	tubby-related_protein_1	1629	3	0.00184
HLA-B	major_histocompatibility_complex,_class_I,_B	1089	2	0.00184
SSTR5	somatostatin_receptor_type_5	1095	2	0.00183
HTR1E	5-hydroxytryptamine_receptor_1E	1098	2	0.00182
MUC6	mucin-6	7320	13	0.00178
ZNF167	zinc_finger_protein_167_isoform_1	2265	4	0.00177
TMPRSS13	transmembrane_protease_serine_13	1704	3	0.00176
GPR120	G-protein_coupled_receptor_120_isoform_GPR120-S	1134	2	0.00176
SERPINB7	serpin_B7	1143	2	0.00175
RDBP	negative_elongation_factor_E	1143	2	0.00175
OPRK1	kappa-type_opioid_receptor	1143	2	0.00175
FAM82A1	regulator_of_microtubule_dynamics_protein_2	1722	3	0.00174
MADCAM1	mucosal_addressin_cell_adhesion_molecule_1	1149	2	0.00174
PHKG1	phosphorylase_b_kinase_gamma_catalytic_chain,	1164	2	0.00172
CTNNB1	catenin_beta-1	2346	4	0.00171
NMBR	neuromedin-B_receptor	1173	2	0.00171
GFRAL	GDNF_family_receptor_alpha-like_precursor	1185	2	0.00169
CYTH4	cytohesin-4	1185	2	0.00169
CCDC130	coiled-coil_domain-containing_protein_130	1191	2	0.00168
KLHDC2	kelch_domain-containing_protein_2	1221	2	0.00164
DPAGT1	UDP-N-acetylglucosamine--dolichyl-phosphate	1227	2	0.00163
AJAP1	adherens_junction-associated_protein_1	1236	2	0.00162
DDX59	probable_ATP-dependent_RNA_helicase_DDX59	1860	3	0.00161
ZDHHC11	probable_palmitoyltransferase_ZDHHC11	1239	2	0.00161
SKA3	spindle_and_kinetochore-associated_protein_3	1239	2	0.00161
ACADS	short-chain_specific_acyl-CoA_dehydrogenase,	1239	2	0.00161
C10orf68	chromosome_10_open_reading_frame_68	1887	3	0.00159
BCAM	basal_cell_adhesion_molecule_isoform_1	1887	3	0.00159
SERPINH1	serpin_H1_precursor	1257	2	0.00159
CPA3	mast_cell_carboxypeptidase_A_precursor	1254	2	0.00159
BAAT	bile_acid-CoA:amino_acid_N-acyltransferase	1257	2	0.00159
NAPSA	napsin-A_preproprotein	1263	2	0.00158
DNAJB5	dnaJ_homolog_subfamily_B_member_5_isoform_3	1263	2	0.00158
SLC35A5	probable_UDP-sugar_transporter_protein_SLC35A5	1275	2	0.00157
PIK3CA	phosphatidylinositol-4,5-bisphosphate_3-kinase	3207	5	0.00156
TTK	dual_specificity_protein_kinase_TTK_isoform_1	2574	4	0.00155
RNF128	E3_ubiquitin-protein_ligase_RNF128_isoform_2	1287	2	0.00155
CYLC1	cylicin-1	1956	3	0.00153
TMPRSS11F	transmembrane_protease_serine_11F	1317	2	0.00152
ZNF506	zinc_finger_protein_506_isoform_1	1335	2	0.0015
EDNRB	endothelin_B_receptor_isoform_2_precursor	1329	2	0.0015
CCKBR	gastrin/cholecystokinin_type_B_receptor	1344	2	0.00149
EDAR	tumor_necrosis_factor_receptor_superfamily	1347	2	0.00148
COPB2	coatomer_subunit_beta'	2721	4	0.00147
SMOC2	SPARC-related_modular_calcium-binding_protein_2	1374	2	0.00146
GABRA1	gamma-aminobutyric_acid_receptor_subunit_alpha-1	1371	2	0.00146
C6orf142	hypothetical_protein_LOC90523	1377	2	0.00145
FKTN	fukutin_isoform_a	1386	2	0.00144
FAM90A1	hypothetical_protein_LOC55138	1395	2	0.00143
CHRM2	muscarinic_acetylcholine_receptor_M2	1401	2	0.00143
SLCO1B3	solute_carrier_organic_anion_transporter_family	2109	3	0.00142
OLFM1	noelin_isoform_2	1404	2	0.00142
MYST1	probable_histone_acetyltransferase_MYST1_isoform	1404	2	0.00142
FBXO34	protein_CGI-301	2136	3	0.0014
FEZF1	fez_family_zinc_finger_protein_1_isoform_2	1428	2	0.0014
CHIA	acidic_mammalian_chitinase_isoform_a	1431	2	0.0014
SLC44A5	choline_transporter-like_protein_5_isoform_A	2160	3	0.00139
OSBPL2	oxysterol-binding_protein-related_protein_2	1443	2	0.00139
MYBPH	myosin-binding_protein_H	1434	2	0.00139
ICA1	islet_cell_autoantigen_1	1452	2	0.00138
BTBD1	BTB/POZ_domain-containing_protein_1_isoform_1	1449	2	0.00138
ELMO1	engulfment_and_cell_motility_protein_1_isoform	2184	3	0.00137
DCLK1	serine/threonine-protein_kinase_DCLK1_isoform_1	2190	3	0.00137
FGB	fibrinogen_beta_chain_isoform_2_preproprotein	1476	2	0.00136
HHAT	protein-cysteine_N-palmitoyltransferase_HHAT	1485	2	0.00135
TBX1	T-box_transcription_factor_TBX1_isoform_C	1488	2	0.00134
FOLH1	glutamate_carboxypeptidase_2_isoform_5	2253	3	0.00133
CCDC105	coiled-coil_domain-containing_protein_105	1500	2	0.00133
DHX36	probable_ATP-dependent_RNA_helicase_DHX36	3027	4	0.00132
ZNF649	zinc_finger_protein_649	1518	2	0.00132
PPARG	peroxisome_proliferator-activated_receptor_gamma	1518	2	0.00132
PIGW	phosphatidylinositol-glycan_biosynthesis_class_W	1515	2	0.00132
DBC1	deleted_in_bladder_cancer_protein_1_precursor	2286	3	0.00131
PLA2G3	group_3_secretory_phospholipase_A2_precursor	1530	2	0.00131
NOVA1	RNA-binding_protein_Nova-1_isoform_3	1524	2	0.00131
FRS2	fibroblast_growth_factor_receptor_substrate_2	1527	2	0.00131
ACVR2B	activin_receptor_type-2B_precursor	1539	2	0.0013
RNF43	RING_finger_protein_43_precursor	2352	3	0.00128
PPP3CA	serine/threonine-protein_phosphatase_2B	1566	2	0.00128
ZNF454	zinc_finger_protein_454	1569	2	0.00127
TOX	thymocyte_selection-associated_high_mobility	1581	2	0.00127
PSPC1	paraspeckle_component_1	1572	2	0.00127
HRG	histidine-rich_glycoprotein_precursor	1578	2	0.00127
GPT2	alanine_aminotransferase_2_isoform_2	1572	2	0.00127
CCNL1	cyclin-L1	1581	2	0.00127
PLXDC2	plexin_domain-containing_protein_2_precursor	1590	2	0.00126
AHCYL1	putative_adenosylhomocysteinase_2	1593	2	0.00126
FGFR4	fibroblast_growth_factor_receptor_4_isoform_1	2409	3	0.00125
ZFP82	zinc_finger_protein_82_homolog	1599	2	0.00125
CCT6A	T-complex_protein_1_subunit_zeta_isoform_a	1596	2	0.00125
KIAA1539	hypothetical_protein_LOC80256	1617	2	0.00124
CERK	ceramide_kinase	1614	2	0.00124
CCT2	T-complex_protein_1_subunit_beta_isoform_2	1608	2	0.00124
CCDC73	coiled-coil_domain-containing_protein_73	3240	4	0.00123
MPP6	MAGUK_p55_subfamily_member_6	1623	2	0.00123
KAT5	histone_acetyltransferase_KAT5_isoform_2	1641	2	0.00122
ILDR1	immunoglobulin-like_domain-containing_receptor_1	1641	2	0.00122
DBR1	lariat_debranching_enzyme	1635	2	0.00122
FSCB	fibrous_sheath_CABYR-binding_protein	2478	3	0.00121
TPTE	putative_tyrosine-protein_phosphatase_TPTE	1656	2	0.00121
SMAD4	mothers_against_decapentaplegic_homolog_4	1659	2	0.00121
PTH2R	parathyroid_hormone_2_receptor_precursor	1653	2	0.00121
SLC39A10	zinc_transporter_ZIP10_precursor	2496	3	0.0012
CPEB1	cytoplasmic_polyadenylation_element-binding	1686	2	0.00119
CNOT6	CCR4-NOT_transcription_complex_subunit_6	1674	2	0.00119
CCT8L2	putative_T-complex_protein_1_subunit_theta-like	1674	2	0.00119
DPYSL5	dihydropyrimidinase-related_protein_5	1695	2	0.00118
ANTXR1	anthrax_toxin_receptor_1_isoform_3_precursor	1695	2	0.00118
FKBP9	peptidyl-prolyl_cis-trans_isomerase_FKBP9	1713	2	0.00117
COIL	coilin	1731	2	0.00116
BAG3	BAG_family_molecular_chaperone_regulator_3	1728	2	0.00116
ADAD1	adenosine_deaminase_domain-containing_protein_1	1731	2	0.00116
METTL3	N6-adenosine-methyltransferase_70_kDa_subunit	1743	2	0.00115
MASTL	microtubule-associated_serine/threonine-protein	2640	3	0.00114
ZNF677	zinc_finger_protein_677	1755	2	0.00114
ZNF676	zinc_finger_protein_676	1767	2	0.00113
GBP2	interferon-induced_guanylate-binding_protein_2	1776	2	0.00113
CHRM3	muscarinic_acetylcholine_receptor_M3	1773	2	0.00113
MOCOS	molybdenum_cofactor_sulfurase	2667	3	0.00112
SETD3	SET_domain-containing_protein_3_isoform_a	1785	2	0.00112
PGBD3	piggyBac_transposable_element-derived_protein_3	1782	2	0.00112
POLN	DNA_polymerase_nu	2703	3	0.00111
NR4A2	nuclear_receptor_subfamily_4_group_A_member_2	1797	2	0.00111
GTPBP2	GTP-binding_protein_2	1809	2	0.00111
C3orf20	hypothetical_protein_LOC84077_isoform_2	2715	3	0.0011
TCTN3	tectonic-3_isoform_b_precursor	1824	2	0.0011
PLK1	serine/threonine-protein_kinase_PLK1	1812	2	0.0011
CLCA4	calcium-activated_chloride_channel_regulator_4	2760	3	0.00109
CDH4	cadherin-4_preproprotein	2751	3	0.00109
RETSAT	all-trans-retinol_13,14-reductase_precursor	1833	2	0.00109
SLC7A3	cationic_amino_acid_transporter_3	1860	2	0.00108
NR2C2	nuclear_receptor_subfamily_2_group_C_member_2	1848	2	0.00108
NR1D1	nuclear_receptor_subfamily_1_group_D_member_1	1845	2	0.00108
DDX5	probable_ATP-dependent_RNA_helicase_DDX5	1845	2	0.00108
UBQLN2	ubiquilin-2	1875	2	0.00107
SLC24A4	sodium/potassium/calcium_exchanger_4_isoform_1	1869	2	0.00107
FANCG	Fanconi_anemia_group_G_protein	1869	2	0.00107
ZNF471	zinc_finger_protein_471	1881	2	0.00106
TRIM41	E3_ubiquitin-protein_ligase_TRIM41_isoform_1	1893	2	0.00106
PCDHA1	protocadherin_alpha-1_isoform_3_precursor	2853	3	0.00105
CLSTN2	calsyntenin-2_precursor	2868	3	0.00105
CCDC146	coiled-coil_domain-containing_protein_146	2868	3	0.00105
ZSWIM2	E3_ubiquitin-protein_ligase_ZSWIM2	1902	2	0.00105
ZBTB22	zinc_finger_and_BTB_domain-containing_protein	1905	2	0.00105
MAGEC3	melanoma-associated_antigen_C3_isoform_1	1932	2	0.00104
EYA4	eyes_absent_homolog_4_isoform_a	1920	2	0.00104
PCDH15	protocadherin-15_isoform_CD3-2_precursor	5889	6	0.00102
SLC44A3	choline_transporter-like_protein_3_isoform_2	1962	2	0.00102
KCNA4	potassium_voltage-gated_channel_subfamily_A	1962	2	0.00102
CPZ	carboxypeptidase_Z_isoform_1_precursor	1959	2	0.00102
C2orf67	hypothetical_protein_LOC151050	2964	3	0.00101
PUS7	pseudouridylate_synthase_7_homolog	1986	2	0.00101
CACNB2	voltage-dependent_L-type_calcium_channel_subunit	1983	2	0.00101
TMEM57	macoilin	1995	2	0.001
SEMA7A	semaphorin-7A_isoform_2_preproprotein	2001	2	0.001
SDHA	succinate_dehydrogenase_[ubiquinone]	1995	2	0.001
C21orf29	protein_TSPEAR_precursor	2010	2	0.001
SRP72	signal_recognition_particle_72_kDa_protein	2016	2	0.00099
PHF20L1	PHD_finger_protein_20-like_protein_1_isoform_2	3054	3	0.00098
MCC	colorectal_mutant_cancer_protein_isoform_1	3060	3	0.00098
CNTN1	contactin-1_isoform_1_precursor	3057	3	0.00098
RAD17	cell_cycle_checkpoint_protein_RAD17_isoform_1	2046	2	0.00098
PAK6	serine/threonine-protein_kinase_PAK_6	2046	2	0.00098
FOXP4	forkhead_box_protein_P4_isoform_3	2043	2	0.00098
C9orf96	protein_kinase-like_protein_SgK071	2043	2	0.00098
ASTE1	protein_asteroid_homolog_1	2040	2	0.00098
FMN2	formin-2	5169	5	0.00097
SKIL	ski-like_protein_isoform_1	2055	2	0.00097
ABLIM3	actin-binding_LIM_protein_3	2052	2	0.00097
ZSWIM3	zinc_finger_SWIM_domain-containing_protein_3	2091	2	0.00096
ZNF770	zinc_finger_protein_770	2076	2	0.00096
TMEM168	transmembrane_protein_168	2094	2	0.00096
SLC39A12	zinc_transporter_ZIP12_isoform_2	2076	2	0.00096
GPR115	probable_G-protein_coupled_receptor_115	2088	2	0.00096
CAPN9	calpain-9_isoform_1	2073	2	0.00096
ARHGAP22	rho_GTPase-activating_protein_22	2097	2	0.00095
NLRP2	NACHT,_LRR_and_PYD_domains-containing_protein_2	3189	3	0.00094
PREP	prolyl_endopeptidase	2133	2	0.00094
MRE11A	double-strand_break_repair_protein_MRE11A	2127	2	0.00094
GZF1	GDNF-inducible_zinc_finger_protein_1	2136	2	0.00094
CLIP4	CAP-Gly_domain-containing_linker_protein_4	2118	2	0.00094
ZBTB1	zinc_finger_and_BTB_domain-containing_protein_1	2142	2	0.00093
SLCO6A1	solute_carrier_organic_anion_transporter_family	2160	2	0.00093
MCM7	DNA_replication_licensing_factor_MCM7_isoform_2	2160	2	0.00093
LRRN1	leucine-rich_repeat_neuronal_protein_1	2151	2	0.00093
LRFN5	leucine-rich_repeat_and_fibronectin_type-III	2160	2	0.00093
UBE3C	ubiquitin-protein_ligase_E3C	3252	3	0.00092
EPB41L3	band_4.1-like_protein_3	3264	3	0.00092
VWA2	von_Willebrand_factor_A_domain-containing	2178	2	0.00092
ACSBG1	long-chain-fatty-acid--CoA_ligase_ACSBG1_isoform	2175	2	0.00092
PLCL1	inactive_phospholipase_C-like_protein_1	3288	3	0.00091
TTC15	tetratricopeptide_repeat_protein_15	2208	2	0.00091
SCNN1A	amiloride-sensitive_sodium_channel_subunit_alpha	2187	2	0.00091
NCDN	neurochondrin_isoform_1	2190	2	0.00091
C1orf168	hypothetical_protein_LOC199920	2187	2	0.00091
ZNF84	zinc_finger_protein_84	2217	2	0.0009
UROC1	urocanate_hydratase_isoform_2	2211	2	0.0009
SUN2	SUN_domain-containing_protein_2_isoform_a	2217	2	0.0009
PROX1	prospero_homeobox_protein_1	2214	2	0.0009
PDE4B	cAMP-specific_3',5'-cyclic_phosphodiesterase_4B	2211	2	0.0009
KRIT1	krev_interaction_trapped_protein_1_isoform_1	2211	2	0.0009
COG2	conserved_oligomeric_Golgi_complex_subunit_2	2217	2	0.0009
DSG2	desmoglein-2_preproprotein	3357	3	0.00089
WDR91	WD_repeat-containing_protein_91	2244	2	0.00089
PLOD2	procollagen-lysine,2-oxoglutarate_5-dioxygenase	2277	2	0.00088
PIBF1	progesterone-induced-blocking_factor_1	2274	2	0.00088
KIRREL	kin_of_IRRE-like_protein_1_precursor	2274	2	0.00088
GNE	bifunctional_UDP-N-acetylglucosamine	2262	2	0.00088
ARID1A	AT-rich_interactive_domain-containing_protein_1A	6858	6	0.00087
SLC26A3	chloride_anion_exchanger	2295	2	0.00087
KCNH2	potassium_voltage-gated_channel_subfamily_H	3480	3	0.00086
SEMA3E	semaphorin-3E_isoform_1_precursor	2328	2	0.00086
SEMA3D	semaphorin-3D_precursor	2334	2	0.00086
GIT1	ARF_GTPase-activating_protein_GIT1_isoform_1	2313	2	0.00086
VWA5A	von_Willebrand_factor_A_domain-containing	2361	2	0.00085
SUN1	SUN_domain-containing_protein_1_isoform_e	2358	2	0.00085
CDH7	cadherin-7_preproprotein	2358	2	0.00085
C2orf3	GC-rich_sequence_DNA-binding_factor_isoform_1	2346	2	0.00085
AMPD1	AMP_deaminase_1_isoform_1	2343	2	0.00085
ZNF148	zinc_finger_protein_148	2385	2	0.00084
PDE10A	cAMP_and_cAMP-inhibited_cGMP_3',5'-cyclic	2370	2	0.00084
PCDHB4	protocadherin_beta-4_precursor	2388	2	0.00084
PCDHB11	protocadherin_beta-11_precursor	2394	2	0.00084
MARK1	serine/threonine-protein_kinase_MARK1	2388	2	0.00084
CDH12	cadherin-12_preproprotein	2385	2	0.00084
CASD1	CAS1_domain-containing_protein_1_precursor	2394	2	0.00084
ZBTB17	zinc_finger_and_BTB_domain-containing_protein	2412	2	0.00083
PPARGC1A	peroxisome_proliferator-activated_receptor_gamma	2397	2	0.00083
NPAS4	neuronal_PAS_domain-containing_protein_4	2409	2	0.00083
CDH20	cadherin-20_preproprotein	2406	2	0.00083
CDC5L	cell_division_cycle_5-like_protein	2409	2	0.00083
BEND2	BEN_domain-containing_protein_2_isoform_1	2400	2	0.00083
PAPPA	pappalysin-1_preproprotein	4884	4	0.00082
ATP8B2	probable_phospholipid-transporting_ATPase_ID	3672	3	0.00082
ADAMTS18	A_disintegrin_and_metalloproteinase_with	3666	3	0.00082
MCM3	DNA_replication_licensing_factor_MCM3	2427	2	0.00082
KCTD3	BTB/POZ_domain-containing_protein_KCTD3	2448	2	0.00082
CAMTA2	calmodulin-binding_transcription_activator_2	3726	3	0.00081
C20orf26	hypothetical_protein_LOC26074_isoform_1	3714	3	0.00081
NLGN1	neuroligin-1	2472	2	0.00081
EMR2	EGF-like_module-containing_mucin-like_hormone	2472	2	0.00081
NCAM2	neural_cell_adhesion_molecule_2_precursor	2514	2	0.0008
ADAM23	disintegrin_and_metalloproteinase	2499	2	0.0008
SGOL2	shugoshin-like_2_isoform_1	3798	3	0.00079
MTR	methionine_synthase	3798	3	0.00079
ARID4A	AT-rich_interactive_domain-containing_protein_4A	3774	3	0.00079
SLITRK2	SLIT_and_NTRK-like_protein_2_precursor	2538	2	0.00079
LZTR1	leucine-zipper-like_transcriptional_regulator_1	2523	2	0.00079
BACH2	transcription_regulator_protein_BACH2	2526	2	0.00079
ABCB6	ATP-binding_cassette_sub-family_B_member_6,	2529	2	0.00079
PIWIL4	piwi-like_protein_4	2559	2	0.00078
LRP12	low-density_lipoprotein_receptor-related_protein	2580	2	0.00078
TRPS1	zinc_finger_transcription_factor_Trps1	3885	3	0.00077
C18orf34	hypothetical_protein_LOC374864_isoform_2	2604	2	0.00077
RNF123	E3_ubiquitin-protein_ligase_RNF123	3945	3	0.00076
ERBB4	receptor_tyrosine-protein_kinase_erbB-4_isoform	3927	3	0.00076
NDST4	bifunctional_heparan_sulfate	2619	2	0.00076
CHSY3	chondroitin_sulfate_synthase_3	2649	2	0.00076
CDH1	cadherin-1_preproprotein	2649	2	0.00076
ARMC3	armadillo_repeat-containing_protein_3	2619	2	0.00076
NLRP6	NACHT,_LRR_and_PYD_domains-containing_protein_6	2679	2	0.00075
NDST2	bifunctional_heparan_sulfate	2652	2	0.00075
KIF20A	kinesin-like_protein_KIF20A	2673	2	0.00075
TNR	tenascin-R_precursor	4077	3	0.00074
SFMBT2	scm-like_with_four_MBT_domains_protein_2	2685	2	0.00074
CTNNA3	catenin_alpha-3	2688	2	0.00074
CTNNA2	catenin_alpha-2_isoform_2	2721	2	0.00074
CTNNA1	catenin_alpha-1	2721	2	0.00074
CDH2	cadherin-2_preproprotein	2721	2	0.00074
AXL	tyrosine-protein_kinase_receptor_UFO_isoform_2	2685	2	0.00074
ASAP3	arf-GAP_with_SH3_domain,_ANK_repeat_and_PH	2712	2	0.00074
USP26	ubiquitin_carboxyl-terminal_hydrolase_26	2742	2	0.00073
TUT1	speckle_targeted_PIP5K1A-regulated_poly(A)	2739	2	0.00073
KCNB2	potassium_voltage-gated_channel_subfamily_B	2736	2	0.00073
HKDC1	putative_hexokinase_HKDC1	2754	2	0.00073
GRIK2	glutamate_receptor,_ionotropic_kainate_2_isoform	2727	2	0.00073
FAM13B	hypothetical_protein_LOC51306_isoform_1	2748	2	0.00073
ENPP2	ectonucleotide_pyrophosphatase/phosphodiesterase	2748	2	0.00073
EIF3A	eukaryotic_translation_initiation_factor_3	4149	3	0.00072
SLC8A3	sodium/calcium_exchanger_3_isoform_G	2784	2	0.00072
PCDHGA1	protocadherin_gamma-A1_isoform_1_precursor	2796	2	0.00072
OTUD7A	OTU_domain-containing_protein_7A	2781	2	0.00072
KIAA1967	p30_DBC_protein	2772	2	0.00072
AASS	alpha-aminoadipic_semialdehyde_synthase,	2781	2	0.00072
FAM135B	hypothetical_protein_LOC51059	4221	3	0.00071
KIAA1407	hypothetical_protein_LOC57577	2811	2	0.00071
ITIH5	inter-alpha-trypsin_inhibitor_heavy_chain_H5	2830	2	0.00071
INTU	PDZ_domain-containing_protein_6	2829	2	0.00071
UNC5D	netrin_receptor_UNC5D_precursor	2862	2	0.0007
UNC5B	netrin_receptor_UNC5B_precursor	2838	2	0.0007
SAFB2	scaffold_attachment_factor_B2	2862	2	0.0007
PCDHA6	protocadherin_alpha-6_isoform_1_precursor	2853	2	0.0007
PCDHA13	protocadherin_alpha-13_isoform_1_precursor	2853	2	0.0007
ERAP1	endoplasmic_reticulum_aminopeptidase_1_isoform_b	2847	2	0.0007
CLSTN3	calsyntenin-3_precursor	2871	2	0.0007
CC2D1A	coiled-coil_and_C2_domain-containing_protein_1A	2856	2	0.0007
ADAMTS15	A_disintegrin_and_metalloproteinase_with	2853	2	0.0007
SPTA1	spectrin_alpha_chain,_erythrocyte	7260	5	0.00069
RP1L1	retinitis_pigmentosa_1-like_1_protein	7203	5	0.00069
XPOT	exportin-T	2889	2	0.00069
GRIN2A	glutamate_[NMDA]_receptor_subunit_epsilon-1	4395	3	0.00068
TRPC4	short_transient_receptor_potential_channel_4	2949	2	0.00068
SYCP1	synaptonemal_complex_protein_1	2931	2	0.00068
CLSTN1	calsyntenin-1_isoform_2	2946	2	0.00068
SYNJ2	synaptojanin-2_isoform_2	4491	3	0.00067
RAPGEF2	rap_guanine_nucleotide_exchange_factor_2	4500	3	0.00067
ERCC6	DNA_excision_repair_protein_ERCC-6	4482	3	0.00067
NLRP9	NACHT,_LRR_and_PYD_domains-containing_protein_9	2976	2	0.00067
DNAH7	dynein_heavy_chain_7,_axonemal	12075	8	0.00066
EVPL	envoplakin	6102	4	0.00066
ZFPM1	zinc_finger_protein_ZFPM1	3021	2	0.00066
PHF20	PHD_finger_protein_20	3039	2	0.00066
MAML1	mastermind-like_protein_1	3051	2	0.00066
CARD14	caspase_recruitment_domain-containing_protein_14	3015	2	0.00066
C1orf125	hypothetical_protein_LOC126859	3039	2	0.00066
ZMYM4	zinc_finger_MYM-type_protein_4	4647	3	0.00065
C1orf173	hypothetical_protein_LOC127254	4593	3	0.00065
INTS5	integrator_complex_subunit_5	3060	2	0.00065
GLDC	glycine_dehydrogenase_[decarboxylating],	3063	2	0.00065
TDRD6	tudor_domain-containing_protein_6_isoform_1	6291	4	0.00064
USP48	ubiquitin_carboxyl-terminal_hydrolase_48_isoform	3108	2	0.00064
SKIV2L2	superkiller_viralicidic_activity_2-like_2	3129	2	0.00064
PSD3	PH_and_SEC7_domain-containing_protein_3_isoform	3144	2	0.00064
HIP1	huntingtin-interacting_protein_1	3114	2	0.00064
GNAS	protein_ALEX_XLas	3114	2	0.00064
CSMD3	CUB_and_sushi_domain-containing_protein_3	11124	7	0.00063
TIAM1	T-lymphoma_invasion_and_metastasis-inducing	4776	3	0.00063
GLI3	zinc_finger_protein_GLI3	4743	3	0.00063
ZBTB11	zinc_finger_and_BTB_domain-containing_protein	3162	2	0.00063
SENP7	sentrin-specific_protease_7_isoform_2	3153	2	0.00063
ATP2A3	sarcoplasmic/endoplasmic_reticulum_calcium	3159	2	0.00063
WDR64	WD_repeat-containing_protein_64	3246	2	0.00062
TSHZ3	teashirt_homolog_3	3246	2	0.00062
SEMA6D	semaphorin-6D_isoform_1_precursor	3222	2	0.00062
MIB2	E3_ubiquitin-protein_ligase_MIB2_isoform_1	3213	2	0.00062
ADCY7	adenylate_cyclase_type_7	3243	2	0.00062
BAZ2B	bromodomain_adjacent_to_zinc_finger_domain	6507	4	0.00061
PTPN23	tyrosine-protein_phosphatase_non-receptor_type	4911	3	0.00061
TMEM132D	transmembrane_protein_132D_precursor	3300	2	0.00061
RANBP17	ran-binding_protein_17	3267	2	0.00061
CASR	extracellular_calcium-sensing_receptor_isoform_2	3267	2	0.00061
SMARCC1	SWI/SNF_complex_subunit_SMARCC1	3318	2	0.0006
SENP6	sentrin-specific_protease_6_isoform_1	3339	2	0.0006
SECISBP2L	selenocysteine_insertion_sequence-binding	3306	2	0.0006
PDGFRB	beta-type_platelet-derived_growth_factor	3321	2	0.0006
LRIG3	leucine-rich_repeats_and_immunoglobulin-like	3360	2	0.0006
DIAPH2	protein_diaphanous_homolog_2_isoform_156	3306	2	0.0006
ADNP	activity-dependent_neuroprotector_homeobox	3309	2	0.0006
PPP1R3A	protein_phosphatase_1_regulatory_subunit_3A	3369	2	0.00059
MSH3	DNA_mismatch_repair_protein_Msh3	3414	2	0.00059
JAK3	tyrosine-protein_kinase_JAK3	3375	2	0.00059
ATP11C	probable_phospholipid-transporting_ATPase_IG	3399	2	0.00059
LRP1B	low-density_lipoprotein_receptor-related_protein	13800	8	0.00058
POLR1A	DNA-directed_RNA_polymerase_I_subunit_RPA1	5163	3	0.00058
NALCN	sodium_leak_channel_non-selective_protein	5217	3	0.00058
CHD1	chromodomain-helicase-DNA-binding_protein_1	5133	3	0.00058
WDR6	WD_repeat-containing_protein_6	3456	2	0.00058
STXBP5	syntaxin-binding_protein_5_isoform_a	3456	2	0.00058
PCDH19	protocadherin-19_isoform_b_precursor	3447	2	0.00058
MEGF10	multiple_epidermal_growth_factor-like_domains	3423	2	0.00058
MAN2A1	alpha-mannosidase_2	3435	2	0.00058
MAGEC1	melanoma-associated_antigen_C1	3429	2	0.00058
DUSP27	inactive_dual_specificity_phosphatase_27	3477	2	0.00058
CEP135	centrosomal_protein_of_135_kDa	3423	2	0.00058
C15orf2	protein_C15orf2	3471	2	0.00058
COL5A3	collagen_alpha-3(V)_chain_preproprotein	5238	3	0.00057
ZBED4	zinc_finger_BED_domain-containing_protein_4	3516	2	0.00057
PC	pyruvate_carboxylase,_mitochondrial_precursor	3537	2	0.00057
CTR9	RNA_polymerase-associated_protein_CTR9_homolog	3522	2	0.00057
ADCY6	adenylate_cyclase_type_6_isoform_a	3507	2	0.00057
SCN11A	sodium_channel_protein_type_11_subunit_alpha	5376	3	0.00056
KIDINS220	kinase_D-interacting_substrate_of_220_kDa	5316	3	0.00056
SPAG5	sperm-associated_antigen_5	3582	2	0.00056
ITGA2	integrin_alpha-2_precursor	3546	2	0.00056
IQSEC3	IQ_motif_and_SEC7_domain-containing_protein_3	3549	2	0.00056
FAM178A	hypothetical_protein_LOC55719_isoform_1	3561	2	0.00056
DENND3	DENN_domain-containing_protein_3	3597	2	0.00056
ATP8B4	probable_phospholipid-transporting_ATPase_IM	3579	2	0.00056
ARHGAP20	rho_GTPase-activating_protein_20	3576	2	0.00056
MAP2	microtubule-associated_protein_2_isoform_5	5484	3	0.00055
DOCK2	dedicator_of_cytokinesis_protein_2	5493	3	0.00055
COL11A1	collagen_alpha-1(XI)_chain_isoform_A	5457	3	0.00055
BRWD3	bromodomain_and_WD_repeat-containing_protein_3	5409	3	0.00055
ZNF804A	zinc_finger_protein_804A	3630	2	0.00055
TJP2	tight_junction_protein_ZO-2_isoform_1	3666	2	0.00055
EIF5B	eukaryotic_translation_initiation_factor_5B	3663	2	0.00055
DSEL	dermatan-sulfate_epimerase-like_protein	3669	2	0.00055
BRPF3	bromodomain_and_PHD_finger-containing_protein_3	3618	2	0.00055
BRPF1	peregrin_isoform_2	3663	2	0.00055
ADAMTS19	A_disintegrin_and_metalloproteinase_with	3624	2	0.00055
DMD	dystrophin_Dp140c_isoform	11058	6	0.00054
ARFGEF1	brefeldin_A-inhibited_guanine	5550	3	0.00054
SLC4A2	anion_exchange_protein_2_isoform_1	3726	2	0.00054
CAND2	cullin-associated_NEDD8-dissociated_protein_2	3711	2	0.00054
ATP13A3	probable_cation-transporting_ATPase_13A3	3681	2	0.00054
ZFP106	zinc_finger_protein_106_homolog	5652	3	0.00053
TPP2	tripeptidyl-peptidase_2	3750	2	0.00053
TBC1D9B	TBC1_domain_family_member_9B_isoform_b	3753	2	0.00053
PER2	period_circadian_protein_homolog_2	3768	2	0.00053
PCDH7	protocadherin-7_isoform_d_precursor	3768	2	0.00053
NID1	nidogen-1_precursor	3744	2	0.00053
ERBB2	receptor_tyrosine-protein_kinase_erbB-2_isoform	3768	2	0.00053
AUTS2	autism_susceptibility_gene_2_protein_isoform_2	3780	2	0.00053
ATP8B1	probable_phospholipid-transporting_ATPase_IC	3756	2	0.00053
ABCB5	ATP-binding_cassette_sub-family_B_member_5	3774	2	0.00053
PTPRF	receptor-type_tyrosine-protein_phosphatase_F	5724	3	0.00052
SYTL2	synaptotagmin-like_protein_2_isoform_a	3819	2	0.00052
SPATA13	spermatogenesis-associated_protein_13_isoform_1	3834	2	0.00052
SMC4	structural_maintenance_of_chromosomes_protein_4	3867	2	0.00052
SIN3A	paired_amphipathic_helix_protein_Sin3a	3822	2	0.00052
SCAP	sterol_regulatory_element-binding_protein	3840	2	0.00052
DENND5A	DENN_domain-containing_protein_5A	3864	2	0.00052
EVC2	limbin_isoform_2	3927	2	0.00051
AFF2	AF4/FMR2_family_member_2_isoform_3	3936	2	0.00051
TRIP12	probable_E3_ubiquitin-protein_ligase_TRIP12	5979	3	0.0005
SHROOM3	protein_Shroom3	5991	3	0.0005
ZNF644	zinc_finger_protein_644_isoform_2	3984	2	0.0005
ZMYM6	zinc_finger_MYM-type_protein_6	3978	2	0.0005
YSK4	SPS1/STE20-related_protein_kinase_YSK4_isoform	3987	2	0.0005
SPAG9	C-Jun-amino-terminal_kinase-interacting_protein	3966	2	0.0005
SOS2	son_of_sevenless_homolog_2	3999	2	0.0005
IGSF1	immunoglobulin_superfamily_member_1_isoform_4	4026	2	0.0005
TTC3	E3_ubiquitin-protein_ligase_TTC3	6078	3	0.00049
TRPM6	transient_receptor_potential_cation_channel	6069	3	0.00049
ZNF804B	zinc_finger_protein_804B	4050	2	0.00049
ROCK1	rho-associated_protein_kinase_1	4065	2	0.00049
MSH6	DNA_mismatch_repair_protein_Msh6	4083	2	0.00049
KIAA1462	hypothetical_protein_LOC57608	4080	2	0.00049
KANK1	KN_motif_and_ankyrin_repeat_domain-containing	4059	2	0.00049
FAM75A1	hypothetical_protein_LOC647060	4044	2	0.00049
CADPS	calcium-dependent_secretion_activator_1_isoform	4062	2	0.00049
SBNO1	protein_strawberry_notch_homolog_1_isoform_1	4182	2	0.00048
ROCK2	rho-associated_protein_kinase_2	4167	2	0.00048
ROBO2	roundabout_homolog_2_isoform_ROBO2a	4137	2	0.00048
NCAPD2	condensin_complex_subunit_1	4206	2	0.00048
CNTNAP1	contactin-associated_protein_1_precursor	4155	2	0.00048
ATRNL1	attractin-like_protein_1_precursor	4140	2	0.00048
FAT4	protocadherin_Fat_4_precursor	14946	7	0.00047
MUC2	mucin-2_precursor	8442	4	0.00047
APC	adenomatous_polyposis_coli_protein_isoform_b	8532	4	0.00047
DYSF	dysferlin_isoform_8	6360	3	0.00047
SSH2	protein_phosphatase_Slingshot_homolog_2	4272	2	0.00047
POGZ	pogo_transposable_element_with_ZNF_domain	4233	2	0.00047
UMODL1	uromodulin-like_1_isoform_2_precursor	4341	2	0.00046
UHRF1BP1L	UHRF1-binding_protein_1-like_isoform_a	4395	2	0.00046
PTPRT	receptor-type_tyrosine-protein_phosphatase_T	4383	2	0.00046
PTPRK	receptor-type_tyrosine-protein_phosphatase_kappa	4341	2	0.00046
HFM1	probable_ATP-dependent_DNA_helicase_HFM1	4308	2	0.00046
DIDO1	death-inducer_obliterator_1_isoform_a	6723	3	0.00045
ZCCHC6	terminal_uridylyltransferase_7_isoform_1	4488	2	0.00045
NUP153	nuclear_pore_complex_protein_Nup153	4428	2	0.00045
MBD5	methyl-CpG-binding_domain_protein_5	4485	2	0.00045
COL3A1	collagen_alpha-1(III)_chain_preproprotein	4401	2	0.00045
CFTR	cystic_fibrosis_transmembrane_conductance	4443	2	0.00045
SYCP2	synaptonemal_complex_protein_2	4593	2	0.00044
KIAA2022	hypothetical_protein_LOC340533	4551	2	0.00044
ABCC1	multidrug_resistance-associated_protein_1	4596	2	0.00044
CEP110	centriolin	6978	3	0.00043
ZC3H13	zinc_finger_CCCH_domain-containing_protein_13	4695	2	0.00043
MEGF6	multiple_epidermal_growth_factor-like_domains	4626	2	0.00043
ABCC9	ATP-binding_cassette_sub-family_C_member_9	4650	2	0.00043
COL6A3	collagen_alpha-3(VI)_chain_isoform_4_precursor	9534	4	0.00042
UNC13B	protein_unc-13_homolog_B	4776	2	0.00042
PBRM1	protein_polybromo-1_isoform_1	4809	2	0.00042
BAI2	brain-specific_angiogenesis_inhibitor_2	4758	2	0.00042
ADAMTS12	A_disintegrin_and_metalloproteinase_with	4785	2	0.00042
ABCA8	ATP-binding_cassette_sub-family_A_member_8	4746	2	0.00042
HERC2	E3_ubiquitin-protein_ligase_HERC2	14505	6	0.00041
SYNJ1	synaptojanin-1_isoform_b	4839	2	0.00041
NES	nestin	4866	2	0.00041
MYO3A	myosin-IIIa	4851	2	0.00041
HECW1	E3_ubiquitin-protein_ligase_HECW1	4821	2	0.00041
COL22A1	collagen,_type_XXII,_alpha_1	4881	2	0.00041
ABCA9	ATP-binding_cassette_sub-family_A_member_9	4875	2	0.00041
ZNF462	zinc_finger_protein_462	7521	3	0.0004
LRRK2	leucine-rich_repeat_serine/threonine-protein	7584	3	0.0004
PREX1	phosphatidylinositol	4980	2	0.0004
KIF21A	kinesin-like_protein_KIF21A_isoform_4	5025	2	0.0004
IQGAP1	ras_GTPase-activating-like_protein_IQGAP1	4974	2	0.0004
GCC2	GRIP_and_coiled-coil_domain-containing_protein	5055	2	0.0004
EIF2AK4	eukaryotic_translation_initiation_factor_2-alpha	4950	2	0.0004
CTTNBP2	cortactin-binding_protein_2	4992	2	0.0004
CAMTA1	calmodulin-binding_transcription_activator_1	5022	2	0.0004
STAB1	stabilin-1_precursor	7713	3	0.00039
XRN1	5'-3'_exoribonuclease_1_isoform_b	5121	2	0.00039
SIPA1L2	signal-induced_proliferation-associated_1-like	5169	2	0.00039
PRDM2	PR_domain_zinc_finger_protein_2_isoform_d	5157	2	0.00039
COL4A4	collagen_alpha-4(IV)_chain_precursor	5073	2	0.00039
COL24A1	collagen_alpha-1(XXIV)_chain_precursor	5145	2	0.00039
C9orf174	hypothetical_protein_LOC100499483	5106	2	0.00039
BCORL1	BCL-6_corepressor-like_protein_1	5136	2	0.00039
ARAP2	arf-GAP_with_Rho-GAP_domain,_ANK_repeat_and_PH	5115	2	0.00039
ABCA3	ATP-binding_cassette_sub-family_A_member_3	5115	2	0.00039
APOB	apolipoprotein_B-100_precursor	13692	5	0.00037
ODZ1	teneurin-1_isoform_1	8199	3	0.00037
ITPR3	inositol_1,4,5-trisphosphate_receptor_type_3	8016	3	0.00037
SIPA1L1	signal-induced_proliferation-associated_1-like	5415	2	0.00037
PAPPA2	pappalysin-2_isoform_2	5376	2	0.00037
NUP98	nuclear_pore_complex_protein_Nup98-Nup96_isoform	5403	2	0.00037
MAST2	microtubule-associated_serine/threonine-protein	5397	2	0.00037
LAMA4	laminin_subunit_alpha-4_isoform_1_precursor	5472	2	0.00037
KIF20B	kinesin-like_protein_KIF20B	5343	2	0.00037
DLEC1	deleted_in_lung_and_esophageal_cancer_protein_1	5337	2	0.00037
ALS2CR11	amyotrophic_lateral_sclerosis_2_chromosomal	5463	2	0.00037
LRP2	low-density_lipoprotein_receptor-related_protein	13968	5	0.00036
TEX15	testis-expressed_sequence_15_protein	8370	3	0.00036
ZNF236	zinc_finger_protein_236	5538	2	0.00036
COL5A1	collagen_alpha-1(V)_chain_preproprotein	5517	2	0.00036
ATAD5	ATPase_family_AAA_domain-containing_protein_5	5535	2	0.00036
HMCN1	hemicentin-1_precursor	16908	6	0.00035
ZNFX1	NFX1-type_zinc_finger-containing_protein_1	5757	2	0.00035
NUP210	nuclear_pore_membrane_glycoprotein_210	5664	2	0.00035
DLG5	disks_large_homolog_5	5760	2	0.00035
BRCA1	breast_cancer_type_1_susceptibility_protein	5655	2	0.00035
ZNF638	zinc_finger_protein_638	5937	2	0.00034
ZFC3H1	zinc_finger_C3H1_domain-containing_protein	5970	2	0.00034
MYH3	myosin-3	5823	2	0.00034
MYH15	myosin-15	5841	2	0.00034
MYH11	myosin-11_isoform_SM2B	5940	2	0.00034
MCM3AP	80_kDa_MCM3-associated_protein	5943	2	0.00034
KIAA1217	sickle_tail_protein_homolog_isoform_2	5832	2	0.00034
GREB1	protein_GREB1_isoform_a	5850	2	0.00034
CPAMD8	C3_and_PZP-like_alpha-2-macroglobulin	5799	2	0.00034
C2CD3	C2_domain-containing_protein_3	5892	2	0.00034
PKHD1	fibrocystin_isoform_2	12225	4	0.00033
LAMA1	laminin_subunit_alpha-1_precursor	9228	3	0.00033
FRYL	protein_furry_homolog-like	9042	3	0.00033
DMXL1	dmX-like_protein_1	9084	3	0.00033
COL12A1	collagen_alpha-1(XII)_chain_short_isoform	9192	3	0.00033
SCN5A	sodium_channel_protein_type_5_subunit_alpha	6051	2	0.00033
PI4KA	phosphatidylinositol_4-kinase_alpha_isoform_2	6135	2	0.00033
NOTCH4	neurogenic_locus_notch_homolog_protein_4	6018	2	0.00033
LRRK1	leucine-rich_repeat_serine/threonine-protein	6048	2	0.00033
FANCM	Fanconi_anemia_group_M_protein	6147	2	0.00033
CROCC	rootletin	6054	2	0.00033
LAMA2	laminin_subunit_alpha-2_isoform_a_precursor	9369	3	0.00032
MYST4	histone_acetyltransferase_MYST4	6222	2	0.00032
GTF3C1	general_transcription_factor_3C_polypeptide_1	6330	2	0.00032
CHD3	chromodomain-helicase-DNA-binding_protein_3	6180	2	0.00032
VPS13A	vacuolar_protein_sorting-associated_protein_13A	9525	3	0.00031
MKI67	antigen_KI-67_isoform_1	9771	3	0.00031
TET1	methylcytosine_dioxygenase_TET1	6411	2	0.00031
RP1	oxygen-regulated_protein_1	6471	2	0.00031
MED12	mediator_of_RNA_polymerase_II_transcription	6534	2	0.00031
ABCA7	ATP-binding_cassette_sub-family_A_member_7	6441	2	0.00031
ANK3	ankyrin-3_isoform_1	13134	4	0.0003
TNC	tenascin_precursor	6606	2	0.0003
SDK1	protein_sidekick-1_precursor	6642	2	0.0003
CAD	CAD_protein	6678	2	0.0003
ARID1B	AT-rich_interactive_domain-containing_protein_1B	6750	2	0.0003
LRP1	prolow-density_lipoprotein_receptor-related	13635	4	0.00029
BRCA2	breast_cancer_type_2_susceptibility_protein	10257	3	0.00029
SPTB	spectrin_beta_chain,_erythrocyte_isoform_b	6987	2	0.00029
PLCE1	1-phosphatidylinositol-4,5-bisphosphate	6909	2	0.00029
NOTCH3	neurogenic_locus_notch_homolog_protein_3	6966	2	0.00029
DOPEY2	protein_dopey-2	6897	2	0.00029
AHCTF1	protein_ELYS	6828	2	0.00029
SPTBN2	spectrin_beta_chain,_brain_2	7173	2	0.00028
ROS1	proto-oncogene_tyrosine-protein_kinase_ROS	7044	2	0.00028
NAV3	neuron_navigator_3	7092	2	0.00028
HIVEP3	transcription_factor_HIVEP3_b	7221	2	0.00028
NOTCH2	neurogenic_locus_notch_homolog_protein_2_isoform	7416	2	0.00027
IGF2R	cation-independent_mannose-6-phosphate_receptor	7476	2	0.00027
FASN	fatty_acid_synthase	7536	2	0.00027
DOPEY1	protein_dopey-1_isoform_a	7398	2	0.00027
CREBBP	CREB-binding_protein_isoform_b	7329	2	0.00027
ATRX	transcriptional_regulator_ATRX_isoform_1	7479	2	0.00027
ACACB	acetyl-CoA_carboxylase_2	7377	2	0.00027
USH2A	Usherin_isoform_B	15609	4	0.00026
DST	bullous_pemphigoid_antigen_1_isoform_1e	15516	4	0.00026
STAB2	stabilin-2_precursor	7656	2	0.00026
MYO9A	myosin-IXa	7647	2	0.00026
JMJD1C	probable_JmjC_domain-containing_histone	7623	2	0.00026
CUL9	cullin-9	7554	2	0.00026
FLG	filaggrin	12186	3	0.00025
NSD1	histone-lysine_N-methyltransferase,_H3_lysine-36	8091	2	0.00025
ITPR2	inositol_1,4,5-trisphosphate_receptor_type_2	8106	2	0.00025
HIVEP1	zinc_finger_protein_40	8157	2	0.00025
FLNB	filamin-B_isoform_1	7902	2	0.00025
BDP1	transcription_factor_TFIIIB_component_B''	7875	2	0.00025
ANKRD11	ankyrin_repeat_domain-containing_protein_11	7992	2	0.00025
DNAH3	dynein_heavy_chain_3,_axonemal	12351	3	0.00024
UBR5	E3_ubiquitin-protein_ligase_UBR5	8400	2	0.00024
MAP1A	microtubule-associated_protein_1A	8412	2	0.00024
FLNC	filamin-C_isoform_a	8178	2	0.00024
FAM38B	protein_PIEZO2	8259	2	0.00024
FBN2	fibrillin-2_precursor	8739	2	0.00023
DCHS2	protocadherin-23_isoform_1	8751	2	0.00023
COL7A1	collagen_alpha-1(VII)_chain_precursor	8835	2	0.00023
SACS	sacsin	13740	3	0.00022
DNAH9	dynein_heavy_chain_9,_axonemal_isoform_2	13461	3	0.00022
TRIO	triple_functional_domain_protein	9294	2	0.00022
KALRN	kalirin_isoform_3	8961	2	0.00022
GPR112	probable_G-protein_coupled_receptor_112	9243	2	0.00022
FRY	protein_furry_homolog	9042	2	0.00022
ATM	serine-protein_kinase_ATM	9171	2	0.00022
ASH1L	probable_histone-lysine_N-methyltransferase	8895	2	0.00022
RANBP2	E3_SUMO-protein_ligase_RanBP2	9675	2	0.00021
HTT	huntingtin	9429	2	0.00021
C5orf42	hypothetical_protein_LOC65250	9594	2	0.00021
VCAN	versican_core_protein_isoform_1_precursor	10191	2	0.0002
LAMA3	laminin_subunit_alpha-3_isoform_3	10002	2	0.0002
SYNE2	nesprin-2_isoform_5	20724	4	0.00019
WDFY3	WD_repeat_and_FYVE_domain-containing_protein_3	10581	2	0.00019
USP34	ubiquitin_carboxyl-terminal_hydrolase_34	10641	2	0.00019
ASPM	abnormal_spindle-like_microcephaly-associated	10434	2	0.00019
MDN1	midasin	16791	3	0.00018
SPEN	msx2-interacting_protein	10995	2	0.00018
CUBN	cubilin_precursor	10872	2	0.00018
MACF1	microtubule-actin_cross-linking_factor_1_isoform	17817	3	0.00017
AKAP9	A-kinase_anchor_protein_9_isoform_2	11724	2	0.00017
ALMS1	Alstrom_syndrome_protein_1	12504	2	0.00016
DNAH8	dynein_heavy_chain_8,_axonemal	13473	2	0.00015
DNAH2	dynein_heavy_chain_2,_axonemal	13284	2	0.00015
DYNC1H1	cytoplasmic_dynein_1_heavy_chain_1	13941	2	0.00014
DNAH5	dynein_heavy_chain_5,_axonemal	13875	2	0.00014
RYR1	ryanodine_receptor_1_isoform_1	15117	2	0.00013
RNF213	protein_ALO17_isoform_1	15771	2	0.00013
FCGBP	IgGFc-binding_protein_precursor	16218	2	0.00012
SYNE1	nesprin-1_isoform_3	26394	3	0.00011
NEB	nebulin_isoform_1	25578	2	8e-05
TTN	titin_isoform_N2-B	100271	7	7e-05
MUC16	mucin-16	43524	2	5e-05
