# Supplementary material for: Whole-genome reconstruction and mutational signatures in gastric cancer
Source: Genome Biol. 2012 Dec 13;13(12):R115. doi: 10.1186/gb-2012-13-12-r115 (PMC4056366; doi:10.1186/gb-2012-13-12-r115)
Supplement: Additional file 4 — Table S10. Enriched functions and pathways in Gastric Cancer. [file gb-2012-13-12-r115-S4.XLS]

## Sheet: Pathway enrichment analysis
Pathway name	Description	p-Value(1)	% of samples with mutation	% of samples with H. pylori infection	p-Value for enrichement of samples with H. pylori infection(2)	Mutated genes
Beta1 integrin cell surface interactions	Cell adhesion signaling pathways	1.44e-09	67	62	0.4516	COL11A1,COL1A1,COL2A1,COL3A1,COL4A4,COL4A6,COL5A1,COL6A3,COL7A1,CSPG4,F13A1,FBN1,FGA,FGB,FN1,ITGA2,ITGA4,ITGA5,ITGA9,ITGB1,LAMA1,LAMA2,LAMA3,LAMA4,LAMB2,LAMB3,LAMC1,NAT1,NID1,NPNT,TGM2,TNC
Signaling events mediated by HDAC Class III	Chromatin modification	1.52e-08	64	64	0.3028	ACSS1,CREBBP,HIST1H4A,HIST1H4B,HIST1H4C,HIST1H4D,HIST1H4E,HIST1H4F,HIST1H4H,HIST1H4I,HIST1H4J,HIST1H4K,HIST1H4L,HIST2H4A,HIST2H4B,HIST4H4,PPARGC1A,SIRT1,SIRT2,TP53,TUBB2A,XRCC6
Integrins in angiogenesis	Cell adhesion signaling pathways	4.49e-08	56	68	0.1584	AKT1,ANGPTL3,BCAR1,COL10A1,COL11A1,COL12A1,COL14A1,COL16A1,COL17A1,COL1A1,COL2A1,COL3A1,COL4A4,COL4A6,COL5A1,COL6A3,COL7A1,COL8A1,CSF1R,EDIL3,FN1,GPR124,KDR,PI4KA,PIK3CA,PTK2,PTK2B,PTPN11,ROCK1,TGFBR2,TLN1,VCL
Regulation of Telomerase	Cell adhesion signaling pathways	1.57e-05	41	56	0.7325	ACD,AKT1,ATM,BLM,EGF,IFNAR2,IFNG,MRE11A,MTOR,MXD1,NCL,NFKB1,PARP2,RAD1,RAD9A,SIN3A,SIN3B,SP3,TERF2IP,TERT,TGFB1,TNKS,TPP1,UBE3A,XRCC6,ZNFX1
Syndecan-1-mediated signaling events	Syndecan signaling pathway	2.1e-05	46	61	0.5306	CASK,CCL5,COL10A1,COL11A1,COL12A1,COL14A1,COL16A1,COL17A1,COL1A1,COL2A1,COL3A1,COL4A4,COL4A6,COL5A1,COL6A3,COL7A1,COL8A1,MET,MMP1,PRKACA,TGFB1
a6b1 and a6b4 Integrin signaling	Cell adhesion signaling pathways	3.13e-05	44	59	0.6355	AKT1,CDH1,COL17A1,EGF,ERBB2,ERBB3,ITGB1,ITGB4,LAMA1,LAMA2,LAMA3,LAMA4,LAMB2,LAMB3,LAMC1,LAMC3,MET,PIK3CA,PMP22,PRKCA
Fanconi anemia pathway	Pathways of replication, repair, gene expression, protein biosynthesis	0.000486	41	50	0.8998	ATM,BLM,BRCA1,BRCA2,C17orf70,FAN1,FANCA,FANCB,FANCG,FANCM,MRE11A,RAD1,RAD17,RAD9A,RFC2,TOP3A,TOPBP1,USP1,WDR48
Signaling events mediated by VEGFR1 and VEGFR2	Growth factor signaling pathways	0.000755	49	68	0.1998	AKT1,ARF1,CTNNA1,CTNNB1,FLT1,HGS,IQGAP1,KDR,MAP2K1,MAP2K3,MAPK14,MYOF,NEDD4,PIK3CA,PRKAA2,PRKACA,PRKCA,PRKCB,PTK2,PTK2B,PTPN11,PTPRJ,ROCK1,VCL
CXCR3-mediated signaling events	Cytokine and chemokine mediated signaling pathways	0.00167	38	53	0.8162	AKT1,CXCL10,CXCL11,CXCL13,CXCL9,DNM1,GNAO1,KRAS,MAP2K1,MAP2K3,MAPK14,MAPKAP1,MTOR,NRAS,PIK3CA,PIK3R2,PIK3R3
ErbB2/ErbB3 signaling events	Growth factor signaling pathways	0.00167	33	69	0.2848	AKT1,CHRNA1,DOCK7,ERBB2,ERBB3,KRAS,MAP2K1,MAPK10,MTOR,NF2,NRAS,NRG1,PIK3CA,PIK3R2,PIK3R3,PRKACA,PTPN11
CXCR4-mediated signaling events	Cytokine and chemokine mediated signaling pathways	0.00237	44	53	0.8416	AKT1,BCAR1,CD3G,CSK,CXCR4,DNM1,GNAO1,GRK6,HGS,ITCH,ITGA2,ITGA4,ITGA5,ITGA9,ITGB1,LCK,MAPKAP1,MTOR,PIK3CA,PIK3R2,PIK3R3,PLCB3,PTK2,PTK2B,PTPN11,PTPRC,SSH1,STAT2,VAV1
SHP2 signaling	Tyrosine-specific phosphatase mediated signaling pathways	0.0027	41	69	0.2417	EGF,FRS2,IFNG,IL6ST,JAK1,JAK3,KDR,KRAS,LCK,MAP2K1,NGF,NRAS,NT3,NTF3,NTRK3,PDGFRB,PIK3CA,PRKACA,PTPN11,TEK
Endothelins	Hormone signaling pathways	0.00293	41	69	0.2417	ADCY1,ADCY5,ADCY6,ADCY7,ADCY8,ADCY9,AKT1,BCAR1,COL3A1,EDNRA,EDNRB,GNA11,GNAO1,GNAS,MAP2K1,MAPK14,MMP1,PLCB3,PRKCA,PRKCB,PTK2B
Regulation of RhoA activity	Rho/Rac/Cdc42 mediated signaling pathways	0.00323	21	62	0.5749	AKAP13,ARAP1,ARAP3,ARHGAP4,ARHGEF10,ARHGEF11,ARHGEF12,ARHGEF17,BCR,DLC1,ECT2,FARP1,NET1,SRGAP1,TRIO,VAV1,VAV2
Regulation of RAC1 activity	Rho/Rac/Cdc42 mediated signaling pathways	0.004	31	83	0.04098	ARHGAP17,ARHGEF7,BCR,DOCK2,ELMO1,KALRN,PREX1,PREX2,RALBP1,RASGRF2,SPATA13,TIAM1,TRIO,VAV1,VAV2
ATM pathway	Pathways of replication, repair, gene expression, protein biosynthesis	0.00426	31	42	0.9651	ATM,BLM,BRCA1,CDC25A,KAT5,MDM2,MRE11A,RAD17,RAD9A,RFWD2,RNF8,SMC3,TOP3A,TP53BP1
Signaling events mediated by HDAC Class I	Chromatin modification	0.00498	44	65	0.379	CHD3,CHD4,CREBBP,FKBP3,GATA2,HDAC6,MBD2,MXD1,NFKB1,NUP153,NUP210,NUP214,PPARG,PRKACA,RANBP2,RANGAP1,RELA,SIN3A,SIN3B,SIRT1,SIRT2,ZFPM1
LPA4-mediated signaling events	Hormone signaling pathways	0.00615	18	71	0.3835	ADCY1,ADCY5,ADCY6,ADCY7,ADCY8,ADCY9,GNAS,PRKACA,RPS6KA5
ATR signaling pathway	Pathways of replication, repair, gene expression, protein biosynthesis	0.00794	31	50	0.8667	BRCA2,CDC25A,CDC6,CEP164,MCM2,MCM7,MDM2,PLK1,RAD1,RAD17,RAD9A,RFC2,SMARCAL1,TIMELESS,TOPBP1
Aurora A signaling	Cell cycle pathways, mitotic	0.0096	64	64	0.3028	AKT1,ARHGEF7,AURKB,BRCA1,CDC25B,CPEB1,FZR1,GIT1,JUB,MDM2,NDEL1,PRKACA,TP53
CDC42 signaling events	Rho/Rac/Cdc42 mediated signaling pathways	0.0122	56	55	0.8332	APC,ARHGEF7,ATF2,BCAR1,CDH1,CTNNA1,CTNNB1,DIAPH3,DLG1,IQGAP1,LIMK2,MAP2K3,MAP2K7,MAPK14,MTOR,PAK4,PAX6,PIK3CA,TIAM1,TNK2,VAV2
Alpha6 beta4 integrin-ligand interactions	Cell adhesion signaling pathways	0.0163	26	50	0.851	ITGB4,LAMA1,LAMA2,LAMA3,LAMB2,LAMB3,LAMC1
Coregulation of Androgen receptor activity	Hormone signaling pathways	0.0239	36	57	0.6972	AKT1,AR,BRCA1,CARM1,CTNNB1,FKBP4,HIP1,KDM4C,KLK3,MAK,MED1,NCOA2,NRIP1,PRDX1,PTK2B,RANBP9,RPS6KA3,UBE3A,XRCC6
p73 transcription factor network	Transcription pathways	0.0267	31	50	0.8667	BCL2L11,BRCA2,CLCA2,DEDD,FAS,FASN,GRAMD4,IL1RAP,IL4R,ITCH,JAK1,KAT5,MAPK14,MDM2,PLK1,RB1,RELA,RNF43,SERPINA1,SIRT1,TP73,WWOX
ALK1 signaling events	Activin signaling pathways	0.0335	26	50	0.851	ACVR2A,ACVR2B,ACVRL1,BMPR2,INHBA,PPP1CA,SMAD4,SMAD9,TGFB1,TGFB3,TGFBR2
LPA receptor mediated events	Hormone signaling pathways	0.0366	36	71	0.2003	ADCY1,ADCY5,ADCY6,ADCY7,ADCY8,ADCY9,ADRA1B,AKT1,BCAR1,GNA11,GNAO1,MMP2,NFKB1,PLCB3,PLD2,PTK2,PTK2B,RELA,TIAM1
Internalization of ErbB1	Growth factor signaling pathways	0.0417	33	54	0.7901	ARHGEF7,DNM1,EGF,HGS,ITSN1,KRAS,LRIG1,NRAS,PIK3CA,PIK3R2,PIK3R3,PTK2,SH3GL2,SYNJ1
Syndecan-4-mediated signaling events	Syndecan signaling pathway	0.0427	28	82	0.07024	CCL5,CXCR4,F2,FGFR1,FN1,ITGA5,ITGB1,LAMA1,LAMA3,PRKCA,PTK2,TNC
PLK1 signaling events	Cell cycle pathways, mitotic	0.0447	21	75	0.2686	BORA,CDC25B,ECT2,ERCC6L,FZR1,GOLGA2,KIF20A,MLF1IP,NINL,NUDC,PLK1,PRC1,ROCK2,STAG2,WEE1
ErbB4 signaling events	Epidermal growth factor/neuregulin signaling pathways	0.0662	33	69	0.2848	ERBB2,ERBB4,GRIN2B,ITCH,LRIG1,MDM2,NEDD4,NRG1,NRG3,PIK3CA,PIK3R2,PIK3R3,WWOX
Signaling events mediated by TCPTP	Tyrosine-specific phosphatase mediated signaling pathways	0.0708	33	62	0.5484	CREBBP,CSF1R,EGF,EIF2AK2,ITGB1,JAK1,JAK3,KDR,LMAN1,MET,PDGFRB,PIK3CA,PIK3R2,PIK3R3
TNF receptor signaling pathway	Tumor necrosis factor superfamily mediated signaling pathways	0.0729	23	56	0.7354	BAG4,BIRC3,FADD,MADD,MAP2K3,MAP2K7,MAP3K3,MAP3K7,MAP4K3,NFKB1,PRKCI,RELA,RFFL,TAB1,TNFAIP3
VEGFR3 signaling in lymphatic endothelium	Growth factor signaling pathways	0.0753	31	67	0.3862	AKT1,COL1A1,FLT4,FN1,ITGA2,ITGA4,ITGA5,ITGB1,MAPK14,PIK3CA
ATF-2 transcription factor network	Pathways of replication, repair, gene expression, protein biosynthesis	0.0879	21	62	0.5749	ACHE,ATF2,BRCA1,COL24A1,CUL3,DUSP8,H2AFY,IFNG,JDP2,KAT5,MAPK14,MMP2,NF1,NOS2,PPARGC1A,PRKCA,RB1
C-MYB transcription factor network	Pathways of replication, repair, gene expression, protein biosynthesis	0.0897	44	59	0.6355	BIRC3,CCNA1,COPA,CREBBP,CSF1R,IQGAP1,KIT,KRAS,LEF1,MAD1L1,MAP3K7,MCM4,MPO,NRAS,PPP3CA,RAG2,SIN3A,SND1,TAB1,TFEC,ZFHX3,ZFPM1
Beta3 integrin cell surface interactions	Cell adhesion signaling pathways	0.0906	31	75	0.158	COL1A1,COL4A4,COL4A6,EDIL3,FBN1,FGA,FGB,FN1,KDR,LAMA4,LAMC1,PDGFRB,TGFBR2,TNC
Angiopoietin receptor Tie2-mediated signaling	Growth factor signaling pathways	0.0916	31	92	0.005877	AKT1,BMX,F2,FN1,ITGA5,ITGB1,MAPK14,MMP2,NFKB1,PIK3CA,PLD2,PTK2,PTPN11,RELA,TEK

## Sheet: Legend
(1) p-values are Bonferroni-corrected
(2) Enrichment/depletion of samples with H. pylori infection was tested using Fisher's exact test
	Significant enrichment of H. pylori infected samples
