# Supplementary material for: Whole-genome reconstruction and mutational signatures in gastric cancer
Source: Genome Biol. 2012 Dec 13;13(12):R115. doi: 10.1186/gb-2012-13-12-r115 (PMC4056366; doi:10.1186/gb-2012-13-12-r115)
Supplement: Additional file 5 — Table S12. Screen for recurrent mutations in 94 GC tumor/normal pairs by Sanger sequencing. [file gb-2012-13-12-r115-S5.XLS]

## Sheet: Sheet1
Sample ID	Ethnicity	Gender	Lauren classification	Histology grade	Histology type	MSI status	ACVR2A	RPL22	LMAN1	STAU2	PAPPA
							chr2:148400156	chr1:6180372	chr18:55164174	chr8:74670025	mutation
NGCII124	Chinese	Male	Intestinal	Poorly differentiated	Adenocarcinoma	MSI	1	1	0	0
NGCII154	Others	Male	Diffuse	Poorly differentiated	Adenocarcinoma	MSI	1	0	0	0
TGCII051	Chinese	Femal	Intestinal	Poorly differentiated	Adenocarcinoma	MSI	1	0	0	0
TGCII069	Chinese	Male	Intestinal	Moderate differentiation	Adenocarcinoma	MSI	1	1	1	1
TGCII087	Chinese	Femal	Intestinal	Moderate differentiation	Adenocarcinoma	MSI	1	1	1	0	chr9:117990037, T>G, V400G, damaging
TGCII106	Chinese	Femal	Intestinal	Moderate differentiation	Adenocarcinoma	MSI	1	1	1	0
TGCII107	Chinese	Male	Intestinal	Moderate differentiation	Adenocarcinoma	MSI	1	1	1	0
NT04/0230	Chinese	MALE	Diffuse	Poorly differentiated	Adenocarcinoma	MSI	0	0	0	0
NT06/0545	Chinese	MALE	Intestinal	Moderate differentiation	Adenocarcinoma	MSI	1	1	0	0
07K656T	n.a.	n.a.	n.a.	n.a.	n.a.	MSS	0	0	0	0
NGCII052	Chinese	Male	Diffuse	Poorly differentiated	Adenocarcinoma	MSS	0	0	0	0
NGCII061	Chinese	Femal	NOS	NOS	Adenocarcinoma	MSS	0	0	0	0
NGCII071	Chinese	Femal	Diffuse	Poorly differentiated	Adenocarcinoma	MSS	0	0	0	0
NGCII076	Chinese	Male	NOS	Moderate differentiation	Adenocarcinoma	MSS	0	0	0	0
NGCII125	Chinese	Male	Mixed	Poorly differentiated	Adenocarcinoma	MSS	0	0	0	0
NGCII129	Chinese	Male	Intestinal	Moderate differentiation	Adenocarcinoma	MSS	0	0	0	0
NGCII144	Chinese	Male	Diffuse	Poorly differentiated	Adenocarcinoma	MSS	0	0	0	0
NGCII148	Chinese	Male	Intestinal	Moderate differentiation	Adenocarcinoma	MSS	0	0	0	0
NGCII153	Chinese	Male	Intestinal	Moderate differentiation	Adenocarcinoma	MSS	0	0	0	0
NGCII160	Chinese	Femal	Diffuse	Poorly differentiated	Adenocarcinoma	MSS	0	0	0	0
NGCII161	Chinese	Femal	Intestinal	Moderate differentiation	Adenocarcinoma	MSS	0	0	0	0
NGCII163	Chinese	Male	Intestinal	Moderate differentiation	Adenocarcinoma	MSS	0	0	0	0
NGCII169	Eurasia	Male	NOS	NOS	Adenocarcinoma	MSS	0	0	0	0
NGCII173	Chinese	Femal	Intestinal	Poorly differentiated	Adenocarcinoma	MSS	0	0	0	0
NGCII174	Chinese	Femal	Intestinal	Moderate differentiation	Adenocarcinoma	MSS	0	0	0	0
NGCII177	Chinese	Male	Intestinal	Moderate differentiation	Adenocarcinoma	MSS	0	0	0	0
NT00/0080	n.a.	n.a.	n.a.	n.a.	n.a.	MSS	0	0	0	0
NT00/0104	Chinese	Femal	Diffuse	Poorly differentiated	Adenocarcinoma	MSS	0	0	0	0
NT03/0131	Others	Male	Intestinal	Moderate differentiation	Adenocarcinoma	MSS	0	0	0	0
NT04/0026	Chinese	Male	Intestinal	Poorly differentiated	Adenocarcinoma	MSS	0	0	0	0
NT04/0031	Chinese	Male	Mixed	Poorly differentiated	Adenocarcinoma	MSS	0	0	0	0
NT04/0142	Chinese	Male	Diffuse	Poorly differentiated	Adenocarcinoma	MSS	0	0	0	0	chr9:118164752, G>C, V1470L, tolerated
NT04/0188	n.a.	n.a.	n.a.	n.a.	n.a.	MSS	0	0	0	0
NT04/0197	Chinese	Male	Diffuse	Unknown	Adenocarcinoma	MSS	0	0	0	0
NT04/0202	Others	Male	Diffuse	Poorly differentiated	Adenocarcinoma	MSS	0	0	0	0
NT04/0217	Indian	Male	Mixed	Poorly differentiated	Adenocarcinoma	MSS	0	0	0	0
NT05/0315	Chinese	Male	Diffuse	Unknown	Adenocarcinoma	MSS	0	0	0	0
NT05/0348	Chinese	Femal	Diffuse	Poorly differentiated	Adenocarcinoma	MSS	0	0	0	0
NT06/0045	Chinese	Femal	Diffuse	Poorly differentiated	Adenocarcinoma	MSS	0	0	0	0
NT06/0068	Malay	Femal	Diffuse	Poorly differentiated	Adenocarcinoma	MSS	0	0	0	0
NT06/0131	Chinese	Male	Mixed	Poorly differentiated	Adenocarcinoma	MSS	0	0	0	0
NT06/0159	Others	Femal	Intestinal	Moderate differentiation	Adenocarcinoma	MSS	0	0	0	0
NT06/0334	Chinese	Male	Intestinal	Poorly differentiated	Adenocarcinoma	MSS	0	0	0	0
NT06/0526	Chinese	Male	Intestinal	Moderate differentiation	Adenocarcinoma	MSS	0	0	0	0
NT07/0027	Chinese	Male	Mixed	Poorly differentiated	Adenocarcinoma	MSS	0	0	0	0
NT08/0194	n.a.	n.a.	n.a.	n.a.	n.a.	MSS	0	0	0	0
NT09/0139	Chinese	Male	Diffuse	Moderate differentiation	Adenocarcinoma	MSS	0	0	0	0
NT09/0361	Chinese	Male	Intestinal	Moderate differentiation	Adenocarcinoma	MSS	0	0	0	0
NT09/0425	Chinese	Male	Mixed	Poorly differentiated	Adenocarcinoma	MSS	0	0	0	0
NT10/0198	n.a.	n.a.	n.a.	n.a.	n.a.	MSS	0	0	0	0
NT10/0228	n.a.	n.a.	n.a.	n.a.	n.a.	MSS	0	0	0	0
TGCII021	Chinese	Male	Intestinal	Moderate differentiation	Adenocarcinoma	MSS	0	0	0	0
TGCII025	Chinese	Male	Intestinal	Poorly differentiated	Adenocarcinoma	MSS	0	0	0	0
TGCII033	Chinese	Male	Intestinal	Poorly differentiated	Adenocarcinoma	MSS	0	0	0	0
TGCII034	Chinese	Male	NOS	Poorly differentiated	Adenocarcinoma	MSS	0	0	0	0
TGCII035	Chinese	Male	Mixed	Poorly differentiated	Adenocarcinoma	MSS	0	0	0	0
TGCII036	Chinese	Femal	Diffuse	Poorly differentiated	Adenocarcinoma	MSS	0	0	0	0
TGCII037	Chinese	Male	Diffuse	Poorly differentiated	Adenocarcinoma	MSS	0	0	0	0
TGCII042	Others	Male	Mixed	Poorly differentiated	Adenocarcinoma	MSS	0	0	0	0
TGCII045	Chinese	Male	Intestinal	Poorly differentiated	Adenocarcinoma	MSS	0	0	0	0
TGCII046	Chinese	Male	Intestinal	Poorly differentiated	Adenocarcinoma	MSS	0	0	0	0
TGCII047	Chinese	Femal	Intestinal	Moderate differentiation	Adenocarcinoma	MSS	0	0	0	0
TGCII063	Chinese	Male	Intestinal	Poorly differentiated	Adenocarcinoma	MSS	0	0	0	0
TGCII064	Chinese	Male	Intestinal	Poorly differentiated	Adenocarcinoma	MSS	0	0	0	0
TGCII067	Chinese	Male	Mixed	Moderate differentiation	Adenocarcinoma	MSS	0	0	0	0
TGCII073	Chinese	Femal	Diffuse	Poorly differentiated	Adenocarcinoma	MSS	0	0	0	0
TGCII075	Chinese	Femal	Intestinal	Moderate differentiation	Adenocarcinoma	MSS	0	0	0	0
TGCII076	Malay	Femal	Intestinal	Poorly differentiated	Adenocarcinoma	MSS	0	0	0	0
TGCII080	Chinese	Male	NOS	Poorly differentiated	Adenocarcinoma	MSS	0	0	0	0
TGCII081	Chinese	Femal	Mixed	Moderate differentiation	Adenocarcinoma	MSS	0	0	0	0
TGCII083	Chinese	Male	NOS	Poorly differentiated	Adenocarcinoma	MSS	0	0	0	0
TGCII096	Chinese	Femal	Diffuse	Poorly differentiated	Adenocarcinoma	MSS	0	0	0	0	chr9:118164712, T>G, I1456M, damaging
TGCII098	Chinese	Male	Mixed	Poorly differentiated	Adenocarcinoma	MSS	0	0	0	0
TGCII100	Chinese	Femal	Intestinal	Moderate differentiation	Adenocarcinoma	MSS	0	0	0	0
TGCII103	Chinese	Femal	Intestinal	Moderate differentiation	Adenocarcinoma	MSS	0	0	0	0
TGCII109	Chinese	Male	Intestinal	Poorly differentiated	Adenocarcinoma	MSS	0	0	0	0
TGCII111	Chinese	Male	Mixed	NOS	Adenocarcinoma	MSS	0	0	0	0
TGCII132	Chinese	Male	NOS	Undifferentiated	Adenocarcinoma	MSS	0	0	0	0
TGCII135	Chinese	Male	Mixed	Poorly differentiated	Adenocarcinoma	MSS	0	0	0	0
TGCII140	Chinese	Male	Intestinal	Moderate differentiation	Adenocarcinoma	MSS	0	0	0	0
TGCII142	Chinese	Femal	Diffuse	NOS	Adenocarcinoma	MSS	0	0	0	0
TGCII144	Chinese	Femal	Intestinal	Poorly differentiated	Adenocarcinoma	MSS	0	0	0	0
TGCII145	Chinese	Femal	NOS	Moderate differentiation	Adenocarcinoma	MSS	0	0	0	0
TGCII146	Chinese	Femal	Intestinal	Moderate differentiation	Adenocarcinoma	MSS	0	0	0	0
TGCII150	Chinese	Male	Intestinal	Moderate differentiation	Adenocarcinoma	MSS	0	0	0	0
TGCII152	Chinese	Male	NOS	Moderate differentiation	Adenocarcinoma	MSS	0	0	0	0
TGCII154	Chinese	Femal	Intestinal	Poorly differentiated	Adenocarcinoma	MSS	0	0	0	0
TGCII160	Chinese	Femal	Diffuse	Poorly differentiated	Adenocarcinoma	MSS	0	0	0	0	chr9:118184571, C>T, T1585I, damaging
TGCII162	Chinese	Male	Diffuse	Poorly differentiated	Adenocarcinoma	MSS	0	0	0	0
TGCII165	Chinese	Femal	Intestinal	Moderate differentiation	Adenocarcinoma	MSS	0	0	0	0
TGCII168	Chinese	Male	Mixed	Poorly differentiated	Adenocarcinoma	MSS	0	0	0	0
TGCII169	Chinese	Male	Diffuse	Undifferentiated	Adenocarcinoma	MSS	0	0	0	0
TGCII170	Chinese	Femal	Mixed	Poorly differentiated	Adenocarcinoma	MSS	0	0	0	0
TGCII172	Chinese	Femal	Diffuse	NOS	Adenocarcinoma	MSS	0	0	0	0
Total							8	6	4	1	4
Clinical information of 94 GC tumors and mutations in ACVR2A, RPL22, LMAN1, and STAU2. Mutations in ACVR2A, RPL22, LMAN1, and STAU2 are deletions of A in poly A stretches. Coordinates are given in hg18. Functional prediction of SNVs in PAPPA (damaging vs. tolerated) have been performed by SIFT (Kumar et al. 2009 Predicting the effects of coding non-synonymous variants on protein function using th…
